# Supplementary material for: Relationship between Environmental Conditions and Utilisation of Community-Based Mental Health Care: A Comparative Study before and during the COVID-19 Pandemic in Italy
Source: Int J Environ Res Public Health. 2024 May 22;21(6):661. doi: 10.3390/ijerph21060661 (PMC11203518; doi:10.3390/ijerph21060661)
Supplement: Supplementary file 1 [file ijerph-21-00661-s001.zip]

Archive with 1 entries (1 files):
- ijerph-2980920-supplementary(3)(4).pdf
